# Supplementary material for: Fos regulates macrophage infiltration against surrounding tissue resistance by a cortical actin-based mechanism in Drosophila
Source: PLoS Biol. 2022 Jan 6;20(1):e3001494. doi: 10.1371/journal.pbio.3001494 (PMC8735623; doi:10.1371/journal.pbio.3001494)
Supplement: S1 Data — This Excel file contains the raw data of the quantification of embryo macrophage counts and linescan analyses along with movie outputs. Each tab in the file names the figure panel whose graph is based on the data shown in that chart. (XLSX) [file pbio.3001494.s004.xlsx]

## Sheet: Fig 1N
Name	Genotype	Stage	germband retraction (%)	# cells in germband
ctrl1	srpGal4>GFP.nls/srpGal4>GFPnls (II)	12	40	90
ctrl1	srpGal4>GFP.nls/srpGal4>GFPnls (II)	12	40	50
ctrl1	srpGal4>GFP.nls/srpGal4>GFPnls (II)	12	40	54
ctrl1	srpGal4>GFP.nls/srpGal4>GFPnls (II)	12	40	37
ctrl1	srpGal4>GFP.nls/srpGal4>GFPnls (II)	12	40	89
ctrl1	srpGal4>GFP.nls/srpGal4>GFPnls (II)	12	40	109
ctrl1	srpGal4>GFP.nls/srpGal4>GFPnls (II)	12	40	54
ctrl1	srpGal4>GFP.nls/srpGal4>GFPnls (II)	12	40	108
ctrl1	srpGal4>GFP.nls/srpGal4>GFPnls (II)	12	40	82
ctrl1	srpGal4>GFP.nls/srpGal4>GFPnls (II)	12	40	68
ctrl1	srpGal4>GFP.nls/srpGal4>GFPnls (II)	12	40	95
ctrl1	srpGal4>GFP.nls/srpGal4>GFPnls (II)	12	40	63
ctrl1	srpGal4>GFP.nls/srpGal4>GFPnls (II)	12	40	89
ctrl1	srpGal4>GFP.nls/srpGal4>GFPnls (II)	12	40	97
ctrl1	srpGal4>GFP.nls/srpGal4>GFPnls (II)	12	40	54
ctrl1	srpGal4>GFP.nls/srpGal4>GFPnls (II)	12	40	82
ctrl1	srpGal4>GFP.nls/srpGal4>GFPnls (II)	12	40	67
ctrl1	srpGal4>GFP.nls/srpGal4>GFPnls (II)	12	40	120
ctrl1	srpGal4>GFP.nls/srpGal4>GFPnls (II)	12	40	88
ctrl1	srpGal4>GFP.nls/srpGal4>GFPnls (II)	12	40	56
ctrl1	srpGal4>GFP.nls/srpGal4>GFPnls (II)	12	40	95
ctrl1	srpGal4>GFP.nls/srpGal4>GFPnls (II)	12	40	70
ctrl1	srpGal4>GFP.nls/srpGal4>GFPnls (II)	12	40	36
ctrl1	srpGal4>GFP.nls/srpGal4>GFPnls (II)	12	40	75
ctrl1	srpGal4>GFP.nls/srpGal4>GFPnls (II)	12	40	38
ctrl1	srpGal4>GFP.nls/srpGal4>GFPnls (II)	12	40	92
ctrl1	srpGal4>GFP.nls/srpGal4>GFPnls (II)	12	40	84
ctrl1	srpGal4>GFP.nls/srpGal4>GFPnls (II)	12	40	61
ctrl1	srpGal4>GFP.nls/srpGal4>GFPnls (II)	12	40	69
ctrl1	srpGal4>GFP.nls/srpGal4>GFPnls (II)	12	40	34
ctrl1	srpGal4>GFP.nls/srpGal4>GFPnls (II)	12	40	45
ctrl1	srpGal4>GFP.nls/srpGal4>GFPnls (II)	12	40	71
ctrl1	srpGal4>GFP.nls/srpGal4>GFPnls (II)	12	40	37
ctrl1	srpGal4>GFP.nls/srpGal4>GFPnls (II)	12	40	101
ctrl1	srpGal4>GFP.nls/srpGal4>GFPnls (II)	13	80	___		23	15	7	5	5	2						57
ctrl1	srpGal4>GFP.nls/srpGal4>GFPnls (II)	13	80	___		20	19	5	5	2	1						52
ctrl1	srpGal4>GFP.nls/srpGal4>GFPnls (II)	13	80	___		24	22	11	7	3	2	1					70
ctrl1	srpGal4>GFP.nls/srpGal4>GFPnls (II)	13	80	___		37	12	7	3								59
ctrl1	srpGal4>GFP.nls/srpGal4>GFPnls (II)	12	40			16	8	5	5								34
ctrl1	srpGal4>GFP.nls/srpGal4>GFPnls (II)	12	40			17	5										22
ctrl1	srpGal4>GFP.nls/srpGal4>GFPnls (II)	12	40			16	3										19
ctrl1	srpGal4>GFP.nls/srpGal4>GFPnls (II)	12	40			18	6	5									29
ctrl1	srpGal4>GFP.nls/srpGal4>GFPnls (II)	12	40			19	5										24
ctrl1	srpGal4>GFP.nls/srpGal4>GFPnls (II)	12	40			18	4										22
ctrl1	srpGal4>GFP.nls/srpGal4>GFPnls (II)	12	40			17	9	3									29
ctrl1	srpGal4>GFP.nls/srpGal4>GFPnls (II)	12	40			18	10	5	2								35
ctrl1	srpGal4>GFP.nls/srpGal4>GFPnls (II)	12	40			19	5										24
ctrl1	srpGal4>GFP.nls/srpGal4>GFPnls (II)	12	40			13	2										15
ctrl1	srpGal4>GFP.nls/srpGal4>GFPnls (II)	12	40			14	3	2									19
ctrl1	srpGal4>GFP.nls/srpGal4>GFPnls (II)	12	40			18	9	5									32
ctrl1	srpGal4>GFP.nls/srpGal4>GFPnls (II)	12	40			19	6	2									27
ctrl1	srpGal4>GFP.nls/srpGal4>GFPnls (II)	12	40			20	8	6	2								37
ctrl1	srpGal4>GFP.nls/srpGal4>GFPnls (II)	12	40			13	5										18
ctrl1	srpGal4>GFP.nls/srpGal4>GFPnls (II)	12	40			25	11	4	1								41
Dfos2	srpGal4>GFP.nls/srpGal4>GFPnls (II); FRT Dfos2/FRT Dfos2	12	40	28
Dfos2	srpGal4>GFP.nls/srpGal4>GFPnls (II); FRT Dfos2/FRT Dfos2	12	40	42
Dfos2	srpGal4>GFP.nls/srpGal4>GFPnls (II); FRT Dfos2/FRT Dfos2	12	40	50
Dfos2	srpGal4>GFP.nls/srpGal4>GFPnls (II); FRT Dfos2/FRT Dfos2	12	40	61
Dfos2	srpGal4>GFP.nls/srpGal4>GFPnls (II); FRT Dfos2/FRT Dfos2	12	40	61
Dfos2	srpGal4>GFP.nls/srpGal4>GFPnls (II); FRT Dfos2/FRT Dfos2	12	40	8
Dfos2	srpGal4>GFP.nls/srpGal4>GFPnls (II); FRT Dfos2/FRT Dfos2	12	40	66
Dfos2	srpGal4>GFP.nls/srpGal4>GFPnls (II); FRT Dfos2/FRT Dfos2	12	40	89
Dfos2	srpGal4>GFP.nls/srpGal4>GFPnls (II); FRT Dfos2/FRT Dfos2	12	40	77
Dfos2	srpGal4>GFP.nls/srpGal4>GFPnls (II); FRT Dfos2/FRT Dfos2	12	40	82
Dfos2	srpGal4>GFP.nls/srpGal4>GFPnls (II); FRT Dfos2/FRT Dfos2	12	40	43
Dfos2	srpGal4>GFP.nls/srpGal4>GFPnls (II); FRT Dfos2/FRT Dfos2	12	40	28
Dfos2	srpGal4>GFP.nls/srpGal4>GFPnls (II); FRT Dfos2/FRT Dfos2	12	40	71
Dfos2	srpGal4>GFP.nls/srpGal4>GFPnls (II); FRT Dfos2/FRT Dfos2	12	40	88
Dfos2	srpGal4>GFP.nls/srpGal4>GFPnls (II); FRT Dfos2/FRT Dfos2	12	40	56
Dfos2	srpGal4>GFP.nls/srpGal4>GFPnls (II); FRT Dfos2/FRT Dfos2	12	40	35
Dfos2	srpGal4>GFP.nls/srpGal4>GFPnls (II); FRT Dfos2/FRT Dfos2	12	40	59
Dfos2	srpGal4>GFP.nls/srpGal4>GFPnls (II); FRT Dfos2/FRT Dfos2	12	40	66
Dfos2	srpGal4>GFP.nls/srpGal4>GFPnls (II); FRT Dfos2/FRT Dfos2	12	40	64
Dfos2	srpGal4>GFP.nls/srpGal4>GFPnls (II); FRT Dfos2/FRT Dfos2	12	40	28
Dfos2	srpGal4>GFP.nls/srpGal4>GFPnls (II); FRT Dfos2/FRT Dfos2	12	40	48
Dfos2	srpGal4>GFP.nls/srpGal4>GFPnls (II); FRT Dfos2/FRT Dfos2	12	40	45
Dfos2	srpGal4>GFP.nls/srpGal4>GFPnls (II); FRT Dfos2/FRT Dfos2	12	40	55
Dfos2	srpGal4>GFP.nls/srpGal4>GFPnls (II); FRT Dfos2/FRT Dfos2	13	80	___		21	13	5	5	4	2						50
Dfos2	srpGal4>GFP.nls/srpGal4>GFPnls (II); FRT Dfos2/FRT Dfos2	13	80	___		13	8	7	4	2							32
Dfos2	srpGal4>GFP.nls/srpGal4>GFPnls (II); FRT Dfos2/FRT Dfos2	13	80	___		27	13	6	8	4	2						60
Dfos2	srpGal4>GFP.nls/srpGal4>GFPnls (II); FRT Dfos2/FRT Dfos2	13	80	___		14	12	9	3	2	1	1					42
Dfos2	srpGal4>GFP.nls/srpGal4>GFPnls (II); FRT Dfos2/FRT Dfos2	13	80	___		15	12	4	8	5	4	1					50
Dfos2	srpGal4>GFP.nls/srpGal4>GFPnls (II); FRT Dfos2/FRT Dfos2	12	40	___		12	5										17
Dfos2	srpGal4>GFP.nls/srpGal4>GFPnls (II); FRT Dfos2/FRT Dfos2	12	40	___		16	4										20
Dfos2	srpGal4>GFP.nls/srpGal4>GFPnls (II); FRT Dfos2/FRT Dfos2	12	40	___		13	10	7									30
Dfos2	srpGal4>GFP.nls/srpGal4>GFPnls (II); FRT Dfos2/FRT Dfos2	12	40	___		11	7	2	1								21
Dfos2	srpGal4>GFP.nls/srpGal4>GFPnls (II); FRT Dfos2/FRT Dfos2	12	40	___		18	10	3	2								33
Dfos2	srpGal4>GFP.nls/srpGal4>GFPnls (II); FRT Dfos2/FRT Dfos2	12	40	___		19	7	3									29
Dfos2	srpGal4>GFP.nls/srpGal4>GFPnls (II); FRT Dfos2/FRT Dfos2	12	40	___		23	12	9	2								46
Dfos2	srpGal4>GFP.nls/srpGal4>GFPnls (II); FRT Dfos2/FRT Dfos2	12	40	___		16	5	3									24
Dfos2	srpGal4>GFP.nls/srpGal4>GFPnls (II); FRT Dfos2/FRT Dfos2	12	40	___		21	10	6									37
Dfos2	srpGal4>GFP.nls/srpGal4>GFPnls (II); FRT Dfos2/FRT Dfos2	12	40	___		13											13
Dfos2	srpGal4>GFP.nls/srpGal4>GFPnls (II); FRT Dfos2/FRT Dfos2	12	40	___		9	1										10
Dfos2	srpGal4>GFP.nls/srpGal4>GFPnls (II); FRT Dfos2/FRT Dfos2	12	40	___		14	3	1									18
Dfos2	srpGal4>GFP.nls/srpGal4>GFPnls (II); FRT Dfos2/FRT Dfos2	12	40	___		13	6										19
Dfos2	srpGal4>GFP.nls/srpGal4>GFPnls (II); FRT Dfos2/FRT Dfos2	12	40	___		11	3										14
Dfos2	srpGal4>GFP.nls/srpGal4>GFPnls (II); FRT Dfos2/FRT Dfos2	12	40	___		16	9	2									27
Dfos2	srpGal4>GFP.nls/srpGal4>GFPnls (II); FRT Dfos2/FRT Dfos2	12	40	___		15	5	1									21
Dfos1	srp>GFP.nls/srpGFP.nls; Dfos1/Dfos1	12	40	33
Dfos1	srp>GFP.nls/srpGFP.nls; Dfos1/Dfos1	12	40	9
Dfos1	srp>GFP.nls/srpGFP.nls; Dfos1/Dfos1	12	40	26
Dfos1	srp>GFP.nls/srpGFP.nls; Dfos1/Dfos1	12	40	63
Dfos1	srp>GFP.nls/srpGFP.nls; Dfos1/Dfos1	12	40	78
Dfos1	srp>GFP.nls/srpGFP.nls; Dfos1/Dfos1	12	40	53
Dfos1	srp>GFP.nls/srpGFP.nls; Dfos1/Dfos1	12	40	44
Dfos1	srp>GFP.nls/srpGFP.nls; Dfos1/Dfos1	12	40	57
Dfos1	srp>GFP.nls/srpGFP.nls; Dfos1/Dfos1	12	40	39
Dfos1	srp>GFP.nls/srpGFP.nls; Dfos1/Dfos1	12	40	35
Dfos1	srp>GFP.nls/srpGFP.nls; Dfos1/Dfos1	12	40	86
Dfos1	srp>GFP.nls/srpGFP.nls; Dfos1/Dfos1	12	40	83
Dfos2; mac>Dfos	srpGal4>UASGFP.nls/(UAS-Fra)2 (from M.Bienz); kay2.82b/kay2.82b	12	40	30
Dfos2; mac>Dfos	srpGal4>UASGFP.nls/(UAS-Fra)2 (from M.Bienz); kay2.82b/kay2.82b	12	40	52
Dfos2; mac>Dfos	srpGal4>UASGFP.nls/(UAS-Fra)2 (from M.Bienz); kay2.82b/kay2.82b	12	40	40
Dfos2; mac>Dfos	srpGal4>UASGFP.nls/(UAS-Fra)2 (from M.Bienz); kay2.82b/kay2.82b	12	40	67
Dfos2; mac>Dfos	srpGal4>UASGFP.nls/(UAS-Fra)2 (from M.Bienz); kay2.82b/kay2.82b	12	40	88
Dfos2; mac>Dfos	srpGal4>UASGFP.nls/(UAS-Fra)2 (from M.Bienz); kay2.82b/kay2.82b	12	40	65
Dfos2; mac>Dfos	srpGal4>UASGFP.nls/(UAS-Fra)2 (from M.Bienz); kay2.82b/kay2.82b	12	40	39
Dfos2; mac>Dfos	srpGal4>UASGFP.nls/(UAS-Fra)2 (from M.Bienz); kay2.82b/kay2.82b	12	40	62
Dfos2; mac>Dfos	srpGal4>UASGFP.nls/(UAS-Fra)2 (from M.Bienz); kay2.82b/kay2.82b	12	40	49
Dfos2; mac>Dfos	srpGal4>UASGFP.nls/(UAS-Fra)2 (from M.Bienz); kay2.82b/kay2.82b	12	40	76
Dfos2; mac>Dfos	srpGal4>UASGFP.nls/(UAS-Fra)2 (from M.Bienz); kay2.82b/kay2.82b	12	40	58
Dfos2; mac>Dfos	srpGal4>UASGFP.nls/(UAS-Fra)2 (from M.Bienz); kay2.82b/kay2.82b	12	40	68
Dfos2; mac>Dfos	srpGal4>UASGFP.nls/(UAS-Fra)2 (from M.Bienz); kay2.82b/kay2.82b	12	40	87
Dfos2; mac>Dfos	srpGal4>UASGFP.nls/(UAS-Fra)2 (from M.Bienz); kay2.82b/kay2.82b	12	40	60
Dfos2; mac>Dfos	srpGal4>UASGFP.nls/(UAS-Fra)2 (from M.Bienz); kay2.82b/kay2.82b	12	40	35
Dfos2; mac>Dfos	srpGal4>UASGFP.nls/(UAS-Fra)2 (from M.Bienz); kay2.82b/kay2.82b	12	40	55
Dfos2; mac>Dfos	srpGal4>UASGFP.nls/(UAS-Fra)2 (from M.Bienz); kay2.82b/kay2.82b	12	40	57
Dfos2; mac>Dfos	srpGal4>UASGFP.nls/(UAS-Fra)2 (from M.Bienz); kay2.82b/kay2.82b	12	40	55
Dfos2; mac>Dfos	srpGal4>UASGFP.nls/(UAS-Fra)2 (from M.Bienz); kay2.82b/kay2.82b	12	40	86
Dfos2; mac>Dfos	srpGal4>UASGFP.nls/(UAS-Fra)2 (from M.Bienz); kay2.82b/kay2.82b	12	40	77
Dfos2; mac>Dfos	srpGal4>UASGFP.nls/(UAS-Fra)2 (from M.Bienz); kay2.82b/kay2.82b	12	40	77
Dfos2; mac>Dfos	srpGal4>UASGFP.nls/(UAS-Fra)2 (from M.Bienz); kay2.82b/kay2.82b	12	40	82
Tukey HSD results
#mac in gb
treatments	Tukey HSD	Tukey HSD	Tukey HSD
pair	Q statistic	p-value	inferfence
cont vs Dfos1	41943	0.0200918	* p<0.05
cont vs Dfos2	42709	0.0172576	* p<0.05
cont vs Dfos2, mac>Dfos	23934	0.334238	insignificant
Dfos1 vs Dfos2	0.7084	0.8999947	insignificant
Dfos1 vs Dfos2, mac>Dfos	21091	0.4485209	insignificant
Dfos2 vs Dfos2, mac>Dfos	16922	0.6156267	insignificant
	ctrl	Dfos1	Dfos2	Dfos2,mac>Dfos
Number of values	34	12	23	22
Minimum	34	9	8	30
25% Percentile	54	33.5	42	51.25
Median	70.5	48.5	56	61
75% Percentile	90.5	74.25	66	77
Maximum	120	86	89	88
Mean	72.35	50.5	54.35	62.05
Std. Deviation	23.64	23.97	20.67	17.14
Std. Error of Mean	4.054	6.92	4.31	3.655
Lower 95% CI	64.1	35.27	45.41	54.45
Upper 95% CI	80.6	65.73	63.29	69.65
% reduction		0.302004	0.248791	0.142364

## Sheet: Fig 1Q
Genotype	Stage	Percent of tail retraction/extension (posterior emb. end-tip of tail distance/posterior emb. end-anterior emb. end)	# cells in tail, 1st (Cell counter, stage 12 only)
srpGal4, srp::3xH2AmCherry (#32)/UAS-fbz (Kay DN)	12	60	53	53
srpGal4, srp::3xH2AmCherry (#32)/UAS-fbz (Kay DN)	12	60	54	54
srpGal4, srp::3xH2AmCherry (#32)/UAS-fbz (Kay DN)	12	60	35	35
srpGal4, srp::3xH2AmCherry (#32)/UAS-fbz (Kay DN)	12	50	58	58
srpGal4, srp::3xH2AmCherry (#32)/UAS-fbz (Kay DN)	12	60	41	41
srpGal4, srp::3xH2AmCherry (#32)/UAS-fbz (Kay DN)	12	60	109	109
srpGal4, srp::3xH2AmCherry (#32)/UAS-fbz (Kay DN)	12	60	76	76
srpGal4, srp::3xH2AmCherry (#32)/UAS-fbz (Kay DN)	12	60	30	30
srpGal4, srp::3xH2AmCherry (#32)/UAS-fbz (Kay DN)	12	60	59	59	61.3571
srpGal4, srp::3xH2AmCherry (#32)/UAS-fbz (Kay DN)	12	60	41	41
srpGal4, srp::3xH2AmCherry (#32)/UAS-fbz (Kay DN)	12	60	44	44
srpGal4, srp::3xH2AmCherry (#32)/UAS-fbz (Kay DN)	12	60	91	91
srpGal4, srp::3xH2AmCherry (#32)/UAS-fbz (Kay DN)	12	60	71	71
srpGal4, srp::3xH2AmCherry (#32)/UAS-fbz (Kay DN)	12	60	97	97
srpGal4, srp::3xH2AmCherry (#32)/OR	12	60	65	65
srpGal4, srp::3xH2AmCherry (#32)/OR	12	60	125	125
srpGal4, srp::3xH2AmCherry (#32)/OR	12	60	146	146
srpGal4, srp::3xH2AmCherry (#32)/OR	12	60	85	85
srpGal4, srp::3xH2AmCherry (#32)/OR	12	60	120	120
srpGal4, srp::3xH2AmCherry (#32)/OR	12	60	115	115	104.667
srpGal4, srp::3xH2AmCherry (#32)/OR	12	60	105	105
srpGal4, srp::3xH2AmCherry (#32)/OR	12	50	143	143
srpGal4, srp::3xH2AmCherry (#32)/OR	12	60	74	74
srpGal4, srp::3xH2AmCherry (#32)/OR	12	60	117	117
srpGal4, srp::3xH2AmCherry (#32)/OR	12	60	98	98
srpGal4, srp::3xH2AmCherry (#32)/OR	12	60	103	103
srpGal4, srp::3xH2AmCherry (#32)/OR	12	60	100	100
srpGal4, srp::3xH2AmCherry (#32)/OR	12	60	105	105
srpGal4, srp::3xH2AmCherry (#32)/OR	12	60	69	69
	ctrl	DfosDN
Number of values	15	14
Minimum	65	30
25% Percentile	85	41
Median	105	56
75% Percentile	120	79.75
Maximum	146	109
Mean	104.7	61.36
Std. Deviation	24.39	24.3
Std. Error of Mean	6.297	6.494
Lower 95% CI	91.16	47.33
Upper 95% CI	118.2	75.39
Column B	KayDN
vs.	vs.
Column A	ctrl
Unpaired t test with Welch's correction
P value	<0.0001
P value summary	****
Significantly different (P < 0.05)?	Yes
One- or two-tailed P value?	Two-tailed
Welch-corrected t, df	t=4.788, df=26.88
How big is the difference?
Mean of column A	104.7
Mean of column B	61.36
Difference between means (B - A) ± SEM	-43.31 ± 9.046
95% confidence interval	-61.87 to -24.75
R squared (eta squared)	0.4603
F test to compare variances
F, DFn, Dfd	1.007, 14, 13
P value	0.9947
P value summary	ns
Significantly different (P < 0.05)?	No
Data analyzed
Sample size, column A	15
Sample size, column B	14

## Sheet: Fig 1R
Fig 1R
Folder #	embryo #	embryo length along AP axis, um	germband length,um	gb retraction % DON’T COUNT IN GBR >40%	No of macrophages in the gb	comment						Folder #	embryo #	embryo length along AP axis, um	germband length,um	gb retraction % DON’T COUNT IN GBR >40%	No of macrophages in the gb	comment
Control( UAS GFPXsrpG4srp3XmCherry)	1	569	208	0.365554	91							UAS-Dfos RNAi 1 + UAS-GFP	1	580	204	0.351724	58
	2	588	228	0.387755	70								2	576	189	0.328125	68
	3	550	212	0.385455	107								3	525	204	0.388571	108
	4	537	216	0.402235	120								4	545	251	0.46055		old
	5	580	219	0.377586	67								5	544	190	0.349265	110
	6	528	193	0.36553	135								6	518	179	0.34556	107
	7	539	220	0.408163	126								7	569	226	0.397188	97
	8	580	218	0.375862	70								8	545	220	0.40367	161
	9	470	199	0.423404	101								9	544	201	0.369485	42
	10	521	208	0.399232	124								10	581	196	0.337349	142
	11	526	225	0.427757		old							11	533	239	0.448405		old
	12	535	193	0.360748	41								12	524	174	0.332061	48
	13	503	200	0.397614	149								13	488	159	0.32582	54
	14	531	191	0.359699	75								14	461	200	0.433839	188
	15	492	170	0.345528	142								15	464	173	0.372845	130
	16	559	191	0.341682	39								16	495	185	0.373737	145
	17			#DIV/0!		no imagenr17							17	520	209	0.401923	50	bit tilted
	18	475	207	0.435789		old							18	508	206	0.405512	77
	19	601	215	0.357737	123								19	505	237	0.469307		old
	20	557	171	0.307002	76								20	466	171	0.366953	122
	21	523	214	0.409178	131								21	533	190	0.356473	132
	22	545	188	0.344954	123								22	501	211	0.421158	46	?!?
	23	466	133	0.285408	68	there wer 2 embryos in the picture, one was too old(49%)							23	487	188	0.386037	45	?!?
	24	493	217	0.440162		old							24	491	201	0.409369	181	?!?
	25	547	206	0.3766	84								25	470	185	0.393617	102
	26	510	179	0.35098	81								26	505	213	0.421782	83
	27	548	209	0.381387	108								27	515	208	0.403883	109
	28	540	200	0.37037	63								28	499	172	0.344689	106
	29	526	175	0.3327	38								29	488	187	0.383197	25	?!?
	30	512	181	0.353516	57								30	484	195	0.402893	16	?!?
	31	516	178	0.344961	84											#DIV/0!
	32			#DIV/0!		no image nr32										Mean	94.5185
	33	470	174	0.370213	115											SD	46.685
	34	517	195	0.377176	132
	35			#DIV/0!
				Mean	94.4828
				SD	32.6635
Folder #	embryo #	embryo length along AP axis, um	germband length,um	gb retraction % DON’T COUNT IN GBR >40%	No of macrophages in the gb	comment						Folder #	embryo #	embryo length along AP axis, um	germband length,um	gb retraction % DON’T COUNT IN GBR >40%	No of macrophages in the gb	comment
E3_UAS-Dfos RNAi 1	1	481	154	0.320166	33							UAS-Dfos RNAi 2 + UAS-GFP	first	492	159	0.323171	109
	2	510	177	0.347059	11							8	1	499	184	0.368737	128
	3	526	199	0.378327	37							8	2	503	195	0.387674	110
	4	509	151	0.29666	17							8	3	528	223	0.422348	96
	5	497	179	0.360161	36							8	4	450	166	0.368889	173
	6	535	203	0.379439	30							8	5	519	212	0.408478	153
	7	531	199	0.374765	33							8	6	452	220	0.486726		old
	8	452	165	0.365044	56							8	7	540	196	0.362963	112
	9	477	138	0.289308	25							8	8	505	165	0.326733	96
	10	518	179	0.34556	46
	11	432	186	0.430556	89							8	10	514	241	0.468872		old
	12	521	239	0.458733		old						8	11	546	189	0.346154	126
	13	475	166	0.349474	37							8	12	515	225	0.436893		old
	14	533	217	0.407129	60							8	13	499	186	0.372745	132
	15	538	189	0.351301	39							8	14	486	209	0.430041	82
	16	555	189	0.340541	46							8	15	515	170	0.330097	99
	17	528	183	0.346591	26							8	16	500	181	0.362	98
	18	517	178	0.344294	59							8	17	518	197	0.380309	102
	19	470	172	0.365957	27							8	18	569	230	0.404218	124
	20	511	198	0.387476	53							8	19	534	184	0.344569	76
	21	512	220	0.429688	39							8	20	532	211	0.396617	95
	22	493	217	0.440162		old						8	21	521	172	0.330134	29
	23	476	168	0.352941	67							8	22	490	174	0.355102	127
	24	543	180	0.331492	15							8	23	489	202	0.413088	96
	25	551	191	0.346642	45							8	24	491	200	0.407332	106
	26	536	188	0.350746	41							8	25	493	163	0.330629	33
	27	526	190	0.361217	41							8	26	534	174	0.325843	124
	28	515	179	0.347573	73							8	27	468	181	0.386752	71
	29	525	175	0.333333	39							8	28	480	175	0.364583	61
	30	515	184	0.357282	82							8	29	449	165	0.367483	46
				Mean	42.9286							8	30	e	185	#VALUE!	38
				SD	19.098							8	31	537	200	0.372439	89
												8	32	516	186	0.360465	45
												8	33	493	163	0.330629	84
												8	34	503	188	0.373757	132
												8	35	507	202	0.398422	107
																Mean	96.8438
																SD	34.386
Folder #	embryo #	embryo length along AP axis, um	germband length,um	gb retraction % DON’T COUNT IN GBR >40%	No of macrophages in the gb	comment
E3_UAS-Dfos RNAi 2	1	579	274	0.47323		old						One-way Anova
	2	516	196	0.379845	29							Adjusted P-value:
	3	542	189	0.348708	28							Control vs. RNAi 1= <0.0001
	4	557	187	0.335727	12							Control vs. RNAi 2= <0.0001
	5	506	207	0.409091	26							RNAi 1 vs. DfosRNAi 1 + UASGFP: <0.0001
	6	515	185	0.359223	95							RNAi 2 vs. DfosRNAi 2 + UASGFP: <0.0001
	7	533	174	0.326454	54
	8	522	188	0.360153	28							Control vs. DfosRNAi 1 + UASGFP: >0.999
	9	521	162	0.31094	52							Control vs. DfosRNAi 2 + UASGFP: >0.999
	10	499	177	0.354709	21
	11	518	219	0.42278	95
	12	506	189	0.373518	53
	13	545	181	0.33211	6
	14	540	220	0.407407	62
	15	562	181	0.322064	25
	16	511	177	0.34638	17
	17	490	177	0.361224	32
	18	503	180	0.357853	39
	19	535	232	0.433645	66
	20	539	214	0.397032	44
	21	590	225	0.381356	31
	22	604	235	0.389073	37
	23	498	174	0.349398	93
	24	518	177	0.341699	15
	25	572	208	0.363636	121
	26	519	191	0.368015	68
	27	513	212	0.413255	55
	28	529	164	0.310019	22
	29	538	220	0.408922	30
				Mean	44.8571
				SD	28.7502

## Sheet: S1B Fig
name	genotype	Stage	gb retraction (%)	#mac in pre-gb
ctrl	srpGal4>GFP.nls/srpFal4>GFPnls (II)	12	40	30
ctrl	srpGal4>GFP.nls/srpGal4>GFPnls (II)	12	40	35
ctrl	srpGal4>GFP.nls/srpGal4>GFPnls (II)	12	40	19
ctrl	srpGal4>GFP.nls/srpGal4>GFPnls (II)	12	40	30
ctrl	srpGal4>GFP.nls/srpGal4>GFPnls (II)	12	40	28
ctrl	srpGal4>GFP.nls/srpGal4>GFPnls (II)	12	40	22
ctrl	srpGal4>GFP.nls/srpGal4>GFPnls (II)	12	40	25
ctrl	srpGal4>GFP.nls/srpGal4>GFPnls (II)	12	40	22
ctrl	srpGal4>GFP.nls/srpGal4>GFPnls (II)	12	40	28
ctrl	srpGal4>GFP.nls/srpGal4>GFPnls (II)	12	40	30
ctrl	srpGal4>GFP.nls/srpGal4>GFPnls (II)	12	40	25
ctrl	srpGal4>GFP.nls/srpGal4>GFPnls (II)	12	40	25
ctrl	srpGal4>GFP.nls/srpGal4>GFPnls (II)	12	40	38
ctrl	srpGal4>GFP.nls/srpGal4>GFPnls (II)	12	40	34
Dfos2	srpGal4>GFP.nls/srpGal4>GFPnls (II); FRT kay2/FRT kay2	12	40	40
Dfos2	srpGal4>GFP.nls/srpGal4>GFPnls (II); FRT kay2/FRT kay2	12	40	15
Dfos2	srpGal4>GFP.nls/srpGal4>GFPnls (II); FRT kay2/FRT kay2	12	40	18
Dfos2	srpGal4>GFP.nls/srpGal4>GFPnls (II); FRT kay2/FRT kay2	12	40	21
Dfos2	srpGal4>GFP.nls/srpGal4>GFPnls (II); FRT kay2/FRT kay2	12	40	31
Dfos2	srpGal4>GFP.nls/srpGal4>GFPnls (II); FRT kay2/FRT kay2	12	40	22
Dfos2	srpGal4>GFP.nls/srpGal4>GFPnls (II); FRT kay2/FRT kay2	12	40	34
Dfos2	srpGal4>GFP.nls/srpGal4>GFPnls (II); FRT kay2/FRT kay2	12	40	29
Dfos2	srpGal4>GFP.nls/srpGal4>GFPnls (II); FRT kay2/FRT kay2	12	40	16
Dfos2	srpGal4>GFP.nls/srpGal4>GFPnls (II); FRT kay2/FRT kay2	12	40	38
Dfos2	srpGal4>GFP.nls/srpGal4>GFPnls (II); FRT kay2/FRT kay2	12	40	26
Dfos2	srpGal4>GFP.nls/srpGal4>GFPnls (II); FRT kay2/FRT kay2	12	40	28
Dfos2	srpGal4>GFP.nls/srpGal4>GFPnls (II); FRT kay2/FRT kay2	12	40	21
Dfos2	srpGal4>GFP.nls/srpGal4>GFPnls (II); FRT kay2/FRT kay2	12	40	33
Dfos2	srpGal4>GFP.nls/srpGal4>GFPnls (II); FRT kay2/FRT kay2	12	40	25
Dfos2	srpGal4>GFP.nls/srpGal4>GFPnls (II); FRT kay2/FRT kay2	12	40	31
Dfos2	srpGal4>GFP.nls/srpGal4>GFPnls (II); FRT kay2/FRT kay2	12	40	17
Dfos2	srpGal4>GFP.nls/srpGal4>GFPnls (II); FRT kay2/FRT kay2	12	40	18
							ctrl	Dfos2
						Mean	27.9286	25.7222
						SD	5.57007	7.05233
Column B	Dfos2
vs.	vs.
Column A	ctrl
Unpaired t test
P value	0.37
P value summary	ns
Significantly different (P < 0.05)?	No
One- or two-tailed P value?	Two-tailed
t	df	t=0.9101	df=30
How big is the difference?
Mean of column A	27.93
Mean of column B	25.72
Difference between means (B - A) ± SEM	-2.206 ± 2.424
95% confidence interval	-7.158 to 2.745
R squared (eta squared)	0.02687
F test to compare variances
F	DFn	Dfd	2.052	17	13
P value	0.1938
P value summary	ns
Significantly different (P < 0.05)?	No
Data analyzed
Sample size	column A	14
Sample size	column B	18

## Sheet: S1C Fig
name	genotype	head-gb	total length	gb retraction	#total (IMARIS)
ctrl	srp-Gal4,srp::3xH2A-mCherry/UAS-GFP.nls (III)	207	547	0.378428	547
ctrl	srp-Gal4,srp::3xH2A-mCherry/UAS-GFP.nls (III)	195	512	0.380859	346
ctrl	srp-Gal4,srp::3xH2A-mCherry/UAS-GFP.nls (III)	213	544	0.391544	469
ctrl	srp-Gal4,srp::3xH2A-mCherry/UAS-GFP.nls (III)	212	541	0.391867	456
ctrl	srp-Gal4,srp::3xH2A-mCherry/UAS-GFP.nls (III)	221	556	0.397482	525
ctrl	srp-Gal4,srp::3xH2A-mCherry/UAS-GFP.nls (III)	236	591	0.399323	399
ctrl	srp-Gal4,srp::3xH2A-mCherry/UAS-GFP.nls (III)	232	576	0.402778	461
ctrl	srp-Gal4,srp::3xH2A-mCherry/UAS-GFP.nls (III)	238	579	0.411054	432
ctrl	srp-Gal4,srp::3xH2A-mCherry/UAS-GFP.nls (III)	228	553	0.412297	502
ctrl	srp-Gal4,srp::3xH2A-mCherry/UAS-GFP.nls (III)	225	528	0.426136	434
ctrl	srp-Gal4,srp::3xH2A-mCherry/UAS-GFP.nls (III)	241	565	0.426549	465
ctrl	srp-Gal4,srp::3xH2A-mCherry/UAS-GFP.nls (III)	244	561	0.434938	457
ctrl	srp-Gal4,srp::3xH2A-mCherry/UAS-GFP.nls (III)	236	537	0.439479	452
ctrl	srp-Gal4,srp::3xH2A-mCherry/UAS-GFP.nls (III)	234	531	0.440678	523
ctrl	srp-Gal4,srp::3xH2A-mCherry/UAS-GFP.nls (III)			0.4	595
ctrl	srp-Gal4,srp::3xH2A-mCherry/UAS-GFP.nls (III)			0.4	597
ctrl	srp-Gal4,srp::3xH2A-mCherry/UAS-GFP.nls (III)			0.4	475
ctrl	srp-Gal4,srp::3xH2A-mCherry/UAS-GFP.nls (III)			0.4	505
ctrl	srp-Gal4,srp::3xH2A-mCherry/UAS-GFP.nls (III)			0.4	450
ctrl	srp-Gal4,srp::3xH2A-mCherry/UAS-GFP.nls (III)			0.4	503
name	genotype	head-gb	total length	gb retraction	#total (IMARIS)
DfosDN	srp-Gal4,srp::3xH2A-mCherry/UAS-fbz (III)	223	591	0.377327	573
DfosDN	srp-Gal4,srp::3xH2A-mCherry/UAS-fbz (III)	219	572	0.382867	530
DfosDN	srp-Gal4,srp::3xH2A-mCherry/UAS-fbz (III)	205	528	0.388258	549
DfosDN	srp-Gal4,srp::3xH2A-mCherry/UAS-fbz (III)	227	579	0.392055	557
DfosDN	srp-Gal4,srp::3xH2A-mCherry/UAS-fbz (III)	217	549	0.395264	388
DfosDN	srp-Gal4,srp::3xH2A-mCherry/UAS-fbz (III)	211	532	0.396617	437
DfosDN	srp-Gal4,srp::3xH2A-mCherry/UAS-fbz (III)	224	561	0.399287	598
DfosDN	srp-Gal4,srp::3xH2A-mCherry/UAS-fbz (III)	218	538	0.405204	546
DfosDN	srp-Gal4,srp::3xH2A-mCherry/UAS-fbz (III)	240	590	0.40678	356
DfosDN	srp-Gal4,srp::3xH2A-mCherry/UAS-fbz (III)	230	565	0.40708	480
DfosDN	srp-Gal4,srp::3xH2A-mCherry/UAS-fbz (III)	225	550	0.409091	516
DfosDN	srp-Gal4,srp::3xH2A-mCherry/UAS-fbz (III)	234	562	0.41637	523
DfosDN	srp-Gal4,srp::3xH2A-mCherry/UAS-fbz (III)	248	592	0.418919	447
DfosDN	srp-Gal4,srp::3xH2A-mCherry/UAS-fbz (III)	214	501	0.427146	414
DfosDN	srp-Gal4,srp::3xH2A-mCherry/UAS-fbz (III)	247	564	0.437943	371
DfosDN	srp-Gal4,srp::3xH2A-mCherry/UAS-fbz (III)			0.4	625
DfosDN	srp-Gal4,srp::3xH2A-mCherry/UAS-fbz (III)			0.4	493
DfosDN	srp-Gal4,srp::3xH2A-mCherry/UAS-fbz (III)			0.4	184
DfosDN	srp-Gal4,srp::3xH2A-mCherry/UAS-fbz (III)			0.4	336
DfosDN	srp-Gal4,srp::3xH2A-mCherry/UAS-fbz (III)			0.4	350
DfosDN	srp-Gal4,srp::3xH2A-mCherry/UAS-fbz (III)			0.4	286
DfosDN	srp-Gal4,srp::3xH2A-mCherry/UAS-fbz (III)			0.4	310
DfosDN	srp-Gal4,srp::3xH2A-mCherry/UAS-fbz (III)			0.4	382
DfosDN	srp-Gal4,srp::3xH2A-mCherry/UAS-fbz (III)			0.4	300
DfosDN	srp-Gal4,srp::3xH2A-mCherry/UAS-fbz (III)			0.4	220
	Ctrl	DfosDN
Test for normal distribution
Anderson-Darling test
A2*	0.3836	0.299
P value	0.3622	0.558
Passed normality test (alpha=0.05)?	Yes	Yes
P value summary	ns	ns
D'Agostino & Pearson test
K2	0.7562	1.47
P value	0.6852	0.4796
Passed normality test (alpha=0.05)?	Yes	Yes
P value summary	ns	ns
Shapiro-Wilk test
W	0.9614	0.9668
P value	0.5723	0.5651
Passed normality test (alpha=0.05)?	Yes	Yes
P value summary	ns	ns
Kolmogorov-Smirnov test
KS distance	0.1307	0.1201
P value	>0.1000	>0.1000
Passed normality test (alpha=0.05)?	Yes	Yes
P value summary	ns	ns
Number of values	20	25
Column B	DfosDN					Ctrl	DfosDN
vs.	vs.				Number of values	20	25
Column A	Ctrl
					Minimum	346	184
Unpaired t test					25% Percentile	450.5	343
P value	0.1061				Median	467	437
P value summary	ns				75% Percentile	518.5	538
Significantly different (P < 0.05)?	No				Maximum	597	625
One- or two-tailed P value?	Two-tailed
t, df	t=1.651, df=43				Mean	479.7	430.8
					Std. Deviation	60.42	120.5
How big is the difference?					Std. Error of Mean	13.51	24.1
Mean of column A	479.7
Mean of column B	430.8				Lower 95% CI	451.4	381.1
Difference between means (B - A) ± SEM	-48.81 ± 29.57				Upper 95% CI	507.9	480.6
95% confidence interval	-108.4 to 10.83
R squared (eta squared)	0.05958
F test to compare variances
F, DFn, Dfd	3.977, 24, 19
P value	0.0032
P value summary	**
Significantly different (P < 0.05)?	Yes
Data analyzed
Sample size, column A	20
Sample size, column B	25

## Sheet:  S1D Fig
name	genotype	Stage	Percent of tail retraction/extension (posterior emb. end-tip of tail distance/posterior emb. end-anterior emb. end)	T1	T2	T3
DfosDN	srpGal4, srp::3xH2AmCherry/UAS-fbz (III)	12	40	22	5	0
DfosDN	srpGal4, srp::3xH2AmCherry/UAS-fbz (III)	12	40	23	6	1
DfosDN	srpGal4, srp::3xH2AmCherry/UAS-fbz (III)	12	40	17	3	0
DfosDN	srpGal4, srp::3xH2AmCherry/UAS-fbz (III)	12	40	17	10	1
DfosDN	srpGal4, srp::3xH2AmCherry/UAS-fbz (III)	12	40	8	3	1
DfosDN	srpGal4, srp::3xH2AmCherry/UAS-fbz (III)	12	40	14	0	0
DfosDN	srpGal4, srp::3xH2AmCherry/UAS-fbz (III)	12	40	12	5	2
DfosDN	srpGal4, srp::3xH2AmCherry/UAS-fbz (III)	12	40	6	6	0
DfosDN	srpGal4, srp::3xH2AmCherry/UAS-fbz (III)	12	40	12	0	0
			Mean	14.5556	4.22222	0.555556
			SD	5.79032	3.15348	0.726483
ctrl	srpGal4, srp::3xH2AmCherry/+ (OR)	12	40	16	4	0
ctrl	srpGal4, srp::3xH2AmCherry/+ (OR)	12	40	16	2	0
ctrl	srpGal4, srp::3xH2AmCherry/+ (OR)	12	40	13	6	1
ctrl	srpGal4, srp::3xH2AmCherry/+ (OR)	12	40	17	3	0
ctrl	srpGal4, srp::3xH2AmCherry/+ (OR)	12	40	22	8	2
ctrl	srpGal4, srp::3xH2AmCherry/+ (OR)	12	40	13	0	0
			Mean	16.1667	3.83333	0.5
			SD	3.3116	2.85774	0.83666
Compare each cell mean with the other cell mean in that row
Number of families	1
Number of comparisons per family	3
Alpha	0.05
Sidak's multiple comparisons test	Mean Diff.	95.00% CI of diff.	Significant?	Summary	Adjusted P Value
ctrl - DfosDN
T1	1.611	-4.851 to 8.073	No	ns	0.8797
T2	-0.3889	-4.762 to 3.984	No	ns	0.993
T3	-0.05556	-1.259 to 1.148	No	ns	0.9989
Test details	Mean 1	Mean 2	Mean Diff.	SE of diff.	N1	N2	t	DF
ctrl - DfosDN
T1	16.17	14.56	1.611	2.356	6	9	0.6837	12.83
T2	3.833	4.222	-0.3889	1.57	6	9	0.2476	11.62
T3	0.5	0.5556	-0.05556	0.4187	6	9	0.1327	9.75

## Sheet: S1E Fig
				Assay: VNC count
Folder # Control	embryo #	embryo length along AP axis, um	germband length,um	gb retraction %	T1	T2	T3	A1	A2			Folder # Dfos RNAi 1	embryo #	embryo length along AP axis, um	germband length,um	gb retraction %	T1	T2	T3	A1	A2			Folder # Dfos RNAi 2	embryo #	embryo length along AP axis, um	germband length,um	VNC count	T1	T2	T3	A1	A2
UAS GFP; srpG4srp3XmCherry	1	569	208	0.365554	24	14	7	1	1			E3_UAS-Dfos RNAi 2 (DSD 1360)	5	497	179	0.360161	23	17	7	2	0			E3_UASR-Dfos RNAi 2 (DSD 1388)	1	579	274	0.47323	24	13	5	0	0
UAS GFP; srpG4srp3XmCherry	3	550	212	0.385455	21	9	2	1	0			E3_UAS-Dfos RNAi 2 (DSD 1360)	8	452	165	0.365044	22	16	5	0	0			E3_UAS-Dfos RNAi 2 (DSD 1360)	5	506	207	0.409091	26	14	3	0	0
UAS GFP; srpG4srp3XmCherry	2	588	228	0.387755	26	20	13	5	3			E3_UAS-Dfos RNAi 2 (DSD 1360)	9	477	138	0.289308	22	13	6	1	0			E3_UAS-Dfos RNAi 2 (DSD 1360)	9	521	162	0.31094	21	14	6	0	0
UAS GFP; srpG4srp3XmCherry	4	537	216	0.402235	21	7	2	0	0			E3_UAS-Dfos RNAi 2 (DSD 1360)	11	432	186	0.430556	25	16	8	1	0			E3_UAS-Dfos RNAi 2 (DSD 1360)	11	518	219	0.42278	21	11	2	0	0
UAS GFP; srpG4srp3XmCherry	6	528	193	0.36553	21	15	7	0	0			E3_UAS-Dfos RNAi 2 (DSD 1360)	15	538	189	0.351301	20	12	5	0	0			E3_UAS-Dfos RNAi 2 (DSD 1360)	19	535	232	0.433645	24	16	8	2	0
UAS GFP; srpG4srp3XmCherry	7	539	220	0.408163	26	16	7	3	0			E3_UAS-Dfos RNAi 2 (DSD 1360)	14	533	217	0.407129	23	11	3	0	0			E3_UAS-Dfos RNAi 2 (DSD 1360)	20	539	214	0.397032	22	10	3	0	0
UAS GFP; srpG4srp3XmCherry	9	470	199	0.423404	18	9	6	1	1			E3_UAS-Dfos RNAi 2 (DSD 1360)	20	511	198	0.387476	20	13	9	3	0			E3_UAS-Dfos RNAi 2 (DSD 1360)	21	590	225	0.381356	21	16	4	2	0
UAS GFP; srpG4srp3XmCherry	10	521	208	0.399232	26	11	3	0	0															E3_UAS-Dfos RNAi 2 (DSD 1360)	25	572	208	0.363636	23	12	7	1	0
UAS GFP; srpG4srp3XmCherry	11	526	225	0.427757	21	15	8	4	0															E3_UAS-Dfos RNAi 2 (DSD 1360)	27	513	212	0.413255	27	16	4	0	0
UAS GFP; srpG4srp3XmCherry	12	535	193	0.360748	20	9	2	0	0
UAS GFP; srpG4srp3XmCherry	13	503	200	0.397614	18	4	3	0	0
UAS GFP; srpG4srp3XmCherry	14	531	191	0.359699	21	11	3	0	0
UAS GFP; srpG4srp3XmCherry	15	492	170	0.345528	21	11	3	0	0
UAS GFP; srpG4srp3XmCherry	18	475	207	0.435789	25	15	9	6	0
UAS GFP; srpG4srp3XmCherry	19	601	215	0.357737	16	8	4	2	0
UAS GFP; srpG4srp3XmCherry	21	523	214	0.409178	16	10	5	0	0
UAS GFP; srpG4srp3XmCherry	24	493	217	0.440162	24	16	5	0	0
UAS GFP; srpG4srp3XmCherry	26	510	179	0.35098	22	16	2	0	0
Data analysis
Two-way ANOVA	Ordinary
Alpha	0.05
Source of Variation	% of total variation	P value	P value summary	Significant?
Interaction	0.2251	0.6507	ns	No
Row Factor	89.85	< 0,0001	****	Yes
Column Factor	0.468	0.0023	**	Yes
ANOVA table	SS	DF	MS	F (DFn, DFd)	P value
Interaction	41.04	8	5.13	F (8, 255) = 0,7461	P = 0,6507
Row Factor	16383	4	4096	F (4, 255) = 595,7	P < 0,0001
Column Factor	85.34	2	42.67	F (2, 255) = 6,206	P = 0,0023
Residual	1753	255	6.876
Number of missing values	15
Number of families	5
Number of comparisons per family	3
Alpha	0.05
Tukey's multiple comparisons test	Mean Diff,	95% CI of diff,	Significant?	Summary	Adjusted P Value
T1
Control vs. Dfos RNAi1	1.816	-0,2175 to 3,849	No	ns	0.0908
Control vs. Dofs RNai2	-0.3824	-2,473 to 1,708	No	ns	0.9027
T2
Control vs. Dfos RNAi1	1.895	-0,1385 to 3,928	No	ns	0.0736
Control vs. Dofs RNai2	-0.4706	-2,561 to 1,620	No	ns	0.8564
T3
Control vs. Dfos RNAi1	1.108	-0,9251 to 3,141	No	ns	0.405
Control vs. Dofs RNai2	0.4085	-1,682 to 2,499	No	ns	0.8897
A1
Control vs. Dfos RNAi1	0.7515	-1,282 to 2,785	No	ns	0.6589
Control vs. Dofs RNai2	0.1013	-1,989 to 2,192	No	ns	0.9928
A2
Control vs. Dfos RNAi1	0.2251	-1,808 to 2,258	No	ns	0.9631
Control vs. Dofs RNai2	0.1601	-1,931 to 2,251	No	ns	0.9822
Test details	Mean 1	Mean 2	Mean Diff,	SE of diff,	N1
T1
Control vs. Dfos RNAi1	21.5	19.68	1.816	0.8625	18	19	2.977	255
Control vs. Dofs RNai2	21.5	21.88	-0.3824	0.8868	18	17	0.6097	255
T2
Control vs. Dfos RNAi1	12	10.11	1.895	0.8625	18	19	3.107	255
Control vs. Dofs RNai2	12	12.47	-0.4706	0.8868	18	17	0.7505	255
T3
Control vs. Dfos RNAi1	5.056	3.947	1.108	0.8625	18	19	1.817	255
Control vs. Dofs RNai2	5.056	4.647	0.4085	0.8868	18	17	0.6514	255
A1
Control vs. Dfos RNAi1	1.278	0.5263	0.7515	0.8625	18	19	1.232	255
Control vs. Dofs RNai2	1.278	1.176	0.1013	0.8868	18	17	0.1616	255
A2
Control vs. Dfos RNAi1	0.2778	0.05263	0.2251	0.8625	18	19	0.3692	255
Control vs. Dofs RNai2	0.2778	0.1176	0.1601	0.8868	18	17	0.2554	255

## Sheet: S1F Fig
name	genotype	image #	head to gb	total length	gb retraction	#mac in pre-gb
ctrl 2	10XUAS-IVS-myr::GFP/+;srpGal4, srp::3xH2AmCherry/+	new#4-02_33	197	493	0.399594	88
ctrl2	10XUAS-IVS-myr::GFP/+;srpGal4, srp::3xH2AmCherry/+	new#4-02_39	194	533	0.363977	85
ctrl2	10XUAS-IVS-myr::GFP/+;srpGal4, srp::3xH2AmCherry/+	new#4-02_40	220	524	0.419847	67
ctrl2	10XUAS-IVS-myr::GFP/+;srpGal4, srp::3xH2AmCherry/+	new#4-02_41	193	515	0.374757	45
ctrl2	10XUAS-IVS-myr::GFP/+;srpGal4, srp::3xH2AmCherry/+	new#4-03_4	200	546	0.3663	95
ctrl2	10XUAS-IVS-myr::GFP/+;srpGal4, srp::3xH2AmCherry/+	new#4-03_5	197	483	0.407867	42
ctrl2	10XUAS-IVS-myr::GFP/+;srpGal4, srp::3xH2AmCherry/+	new#4-03_7	207	560	0.369643	58
ctrl2	10XUAS-IVS-myr::GFP/+;srpGal4, srp::3xH2AmCherry/+	new#4-03_8	208	487	0.427105	44
ctrl2	10XUAS-IVS-myr::GFP/+;srpGal4, srp::3xH2AmCherry/+	new#4-03_9	214	505	0.423762	58
ctrl2	10XUAS-IVS-myr::GFP/+;srpGal4, srp::3xH2AmCherry/+	new#4-03_12	210	505	0.415842	78
ctrl2	10XUAS-IVS-myr::GFP/+;srpGal4, srp::3xH2AmCherry/+	new#4-03_13	203	509	0.398821	46
ctrl2	10XUAS-IVS-myr::GFP/+;srpGal4, srp::3xH2AmCherry/+	new#4-03_14	209	518	0.403475	73
ctrl2	10XUAS-IVS-myr::GFP/+;srpGal4, srp::3xH2AmCherry/+	new#4-03_15	236	547	0.431444	28
ctrl2	10XUAS-IVS-myr::GFP/+;srpGal4, srp::3xH2AmCherry/+	new#4-03_16	194	535	0.362617	52
ctrl2	10XUAS-IVS-myr::GFP/+;srpGal4, srp::3xH2AmCherry/+	new#4-03_17	223	533	0.418386	61
ctrl2	10XUAS-IVS-myr::GFP/+;srpGal4, srp::3xH2AmCherry/+	new#4-03_18	233	528	0.441288	38
ctrl2	10XUAS-IVS-myr::GFP/+;srpGal4, srp::3xH2AmCherry/+	new#4-03_19	190	515	0.368932	38
ctrl2	10XUAS-IVS-myr::GFP/+;srpGal4, srp::3xH2AmCherry/+	new#4-03_20	193	480	0.402083	53
ctrl2	10XUAS-IVS-myr::GFP/+;srpGal4, srp::3xH2AmCherry/+	new#4-03_21	215	543	0.395948	46
name	genotype	image #	head to gb	total length	gb retraction	#mac in pre-gb
mac>DfosDN	UAS-DfosDN/+;srpGal4, srp::3xH2AmCherry/+	#5_p1	210	501	0.419162	81
mac>DfosDN	UAS-DfosDN/+;srpGal4, srp::3xH2AmCherry/+	#5_p5	227	529	0.429112	146
mac>DfosDN	UAS-DfosDN/+;srpGal4, srp::3xH2AmCherry/+	#5_p7	201	502	0.400398	138
mac>DfosDN	UAS-DfosDN/+;srpGal4, srp::3xH2AmCherry/+	#5_p9	204	548	0.372263	80
mac>DfosDN	UAS-DfosDN/+;srpGal4, srp::3xH2AmCherry/+	#5_p12	165	454	0.363436	58
mac>DfosDN	UAS-DfosDN/+;srpGal4, srp::3xH2AmCherry/+	#5_p14	221	531	0.416196	120
mac>DfosDN	UAS-DfosDN/+;srpGal4, srp::3xH2AmCherry/+	#5_p15	188	505	0.372277	96
mac>DfosDN	UAS-DfosDN/+;srpGal4, srp::3xH2AmCherry/+	#5_p17	209	464	0.450431	79
mac>DfosDN	UAS-DfosDN/+;srpGal4, srp::3xH2AmCherry/+	#5_p18	203	544	0.373162	109
mac>DfosDN	UAS-DfosDN/+;srpGal4, srp::3xH2AmCherry/+	#5_p19	235	518	0.453668	89
mac>DfosDN	UAS-DfosDN/+;srpGal4, srp::3xH2AmCherry/+	#5_p20	185	527	0.351044	79
mac>DfosDN	UAS-DfosDN/+;srpGal4, srp::3xH2AmCherry/+	#5_p21	204	542	0.376384	106
mac>DfosDN	UAS-DfosDN/+;srpGal4, srp::3xH2AmCherry/+	#5_p23	201	516	0.389535	94
mac>DfosDN	UAS-DfosDN/+;srpGal4, srp::3xH2AmCherry/+	#5_p24	213	480	0.44375	69
mac>DfosDN	UAS-DfosDN/+;srpGal4, srp::3xH2AmCherry/+	#5_p25	195	512	0.380859	97
mac>DfosDN	UAS-DfosDN/+;srpGal4, srp::3xH2AmCherry/+	#5_p26	183	496	0.368952	71
mac>DfosDN	UAS-DfosDN/+;srpGal4, srp::3xH2AmCherry/+	#5_p31	230	514	0.447471	94
mac>DfosDN	UAS-DfosDN/+;srpGal4, srp::3xH2AmCherry/+	#5_p32	206	500	0.412	81
Test for normal distribution	ctrl 2	mac>DfosDN
Anderson-Darling test
A2*	0.4366	0.5158
P value	0.2661	0.1653
Passed normality test (alpha=0.05)?	Yes	Yes
P value summary	ns	ns
D'Agostino & Pearson test
K2	1.516	3.295
P value	0.4686	0.1925
Passed normality test (alpha=0.05)?	Yes	Yes
P value summary	ns	ns
Shapiro-Wilk test
W	0.9458	0.9312
P value	0.3346	0.2035
Passed normality test (alpha=0.05)?	Yes	Yes
P value summary	ns	ns
Kolmogorov-Smirnov test
KS distance	0.1527	0.1661
P value	>0.1000	>0.1000
Passed normality test (alpha=0.05)?	Yes	Yes
P value summary	ns	ns
Number of values	19	18
Column B	mac>DfosDN
vs.	vs.
Column A	ctrl 2
Unpaired t test with Welch's correction
P value	<0.0001
P value summary	****
Significantly different (P < 0.05)?	Yes
One- or two-tailed P value?	Two-tailed
Welch-corrected t, df	t=5.178, df=32.77
How big is the difference?
Mean of column A	57.63
Mean of column B	93.72
Difference between means (B - A) ± SEM	36.09 ± 6.970
95% confidence interval	21.91 to 50.27
R squared (eta squared)	0.45
F test to compare variances
F, DFn, Dfd	1.519, 17, 18
P value	0.3868
P value summary	ns
Significantly different (P < 0.05)?	No
Data analyzed
Sample size, column A	19
Sample size, column B	18
Descriptive Stats
	ctrl 2	mac>DfosDN
Number of values	19	18
Minimum	28	58
25% Percentile	44	79
Median	53	91.5
75% Percentile	73	106.8
Maximum	95	146
Mean	57.63	93.72
Std. Deviation	18.83	23.21
Std. Error of Mean	4.319	5.47
Lower 95% CI	48.56	82.18
Upper 95% CI	66.71	105.3

## Sheet: S1G Fig
Folder # Control	embryo #	embryo length along AP axis, um	germband length,um	gb retraction %	# Mac in Pre-GB			Folder # Fos RNAi 1	embryo #	embryo length along AP axis, um	germband length,um	gb retraction %	# Mac in Pre-GB			Folder # Fos RNAi 2	embryo #	embryo length along AP axis, um	germband length,um	gb retraction %	# Mac in Pre-GB
UAS GFP; srpG4srp3XmCherry	1	569	208	0.365554	47			E3_UAS-Dfos RNAi 2 (DSD 1360); srpGAL4 srp3xmCherry	1	481	154	0.320166	67			E3_UASR-Dfos RNAi 2 (DSD 1388) srpGAL4 srp3XmCherry	2	516	196	0.379845	59
UAS GFP; srpG4srp3XmCherry	2	588	228	0.387755	52			E3_UAS-Dfos RNAi 2 (DSD 1360); srpGAL4 srp3xmCherry	2	510	177	0.347059	68			E3_UASR-Dfos RNAi 2 (DSD 1388) srpGAL4 srp3XmCherry	3	542	189	0.348708	56
UAS GFP; srpG4srp3XmCherry	3	550	212	0.385455	28			E3_UAS-Dfos RNAi 2 (DSD 1360); srpGAL4 srp3xmCherry	3	526	199	0.378327	43			E3_UASR-Dfos RNAi 2 (DSD 1388) srpGAL4 srp3XmCherry	5	506	207	0.409091	74
UAS GFP; srpG4srp3XmCherry	4	537	216	0.402235	54			E3_UAS-Dfos RNAi 2 (DSD 1360); srpGAL4 srp3xmCherry	4	509	151	0.29666	65			E3_UASR-Dfos RNAi 2 (DSD 1388) srpGAL4 srp3XmCherry	6	515	185	0.359223	80
UAS GFP; srpG4srp3XmCherry	5	580	219	0.377586	46			E3_UAS-Dfos RNAi 2 (DSD 1360); srpGAL4 srp3xmCherry	5	497	179	0.360161	65			E3_UASR-Dfos RNAi 2 (DSD 1388) srpGAL4 srp3XmCherry	7	533	174	0.326454	35
UAS GFP; srpG4srp3XmCherry	6	528	193	0.36553	44			E3_UAS-Dfos RNAi 2 (DSD 1360); srpGAL4 srp3xmCherry	6	535	203	0.379439	49			E3_UASR-Dfos RNAi 2 (DSD 1388) srpGAL4 srp3XmCherry	9	521	162	0.31094	58
UAS GFP; srpG4srp3XmCherry	8	580	218	0.375862	60			E3_UAS-Dfos RNAi 2 (DSD 1360); srpGAL4 srp3xmCherry	7	531	199	0.374765	67			E3_UASR-Dfos RNAi 2 (DSD 1388) srpGAL4 srp3XmCherry	10	499	177	0.354709	76
UAS GFP; srpG4srp3XmCherry	10	521	208	0.399232	60			E3_UAS-Dfos RNAi 2 (DSD 1360); srpGAL4 srp3xmCherry	8	452	165	0.365044	80			E3_UASR-Dfos RNAi 2 (DSD 1388) srpGAL4 srp3XmCherry	11	518	219	0.42278	58
UAS GFP; srpG4srp3XmCherry	11	526	225	0.427757	40			E3_UAS-Dfos RNAi 2 (DSD 1360); srpGAL4 srp3xmCherry	10	518	179	0.34556	59			E3_UASR-Dfos RNAi 2 (DSD 1388) srpGAL4 srp3XmCherry	12	506	189	0.373518	74
UAS GFP; srpG4srp3XmCherry	12	535	193	0.360748	22			E3_UAS-Dfos RNAi 2 (DSD 1360); srpGAL4 srp3xmCherry	11	432	186	0.430556	57			E3_UASR-Dfos RNAi 2 (DSD 1388) srpGAL4 srp3XmCherry	13	545	181	0.33211	80
UAS GFP; srpG4srp3XmCherry	13	503	200	0.397614	50			E3_UAS-Dfos RNAi 2 (DSD 1360); srpGAL4 srp3xmCherry	12	521	239	0.458733	50			E3_UASR-Dfos RNAi 2 (DSD 1388) srpGAL4 srp3XmCherry	14	540	220	0.407407	64
UAS GFP; srpG4srp3XmCherry	14	531	191	0.359699	35			E3_UAS-Dfos RNAi 2 (DSD 1360); srpGAL4 srp3xmCherry	14	533	217	0.407129	62			E3_UASR-Dfos RNAi 2 (DSD 1388) srpGAL4 srp3XmCherry	16	511	177	0.34638	55
UAS GFP; srpG4srp3XmCherry	15	492	170	0.345528	52			E3_UAS-Dfos RNAi 2 (DSD 1360); srpGAL4 srp3xmCherry	15	538	189	0.351301	60			E3_UASR-Dfos RNAi 2 (DSD 1388) srpGAL4 srp3XmCherry	17	490	177	0.361224	75
UAS GFP; srpG4srp3XmCherry	19	601	215	0.357737	35			E3_UAS-Dfos RNAi 2 (DSD 1360); srpGAL4 srp3xmCherry	16	555	189	0.340541	49			E3_UASR-Dfos RNAi 2 (DSD 1388) srpGAL4 srp3XmCherry	18	503	180	0.357853	80
UAS GFP; srpG4srp3XmCherry	20	557	171	0.307002	50			E3_UAS-Dfos RNAi 2 (DSD 1360); srpGAL4 srp3xmCherry	17	528	183	0.346591	58			E3_UASR-Dfos RNAi 2 (DSD 1388) srpGAL4 srp3XmCherry	19	535	232	0.433645	34
UAS GFP; srpG4srp3XmCherry	21	523	214	0.409178	28			E3_UAS-Dfos RNAi 2 (DSD 1360); srpGAL4 srp3xmCherry	18	517	178	0.344294	58			E3_UASR-Dfos RNAi 2 (DSD 1388) srpGAL4 srp3XmCherry	20	539	214	0.397032	54
UAS GFP; srpG4srp3XmCherry	22	545	188	0.344954	57			E3_UAS-Dfos RNAi 2 (DSD 1360); srpGAL4 srp3xmCherry	19	470	172	0.365957	60			E3_UASR-Dfos RNAi 2 (DSD 1388) srpGAL4 srp3XmCherry	21	590	225	0.381356	71
								E3_UAS-Dfos RNAi 2 (DSD 1360); srpGAL4 srp3xmCherry	20	511	198	0.387476	62			E3_UASR-Dfos RNAi 2 (DSD 1388) srpGAL4 srp3XmCherry	24	518	177	0.341699	66
																E3_UASR-Dfos RNAi 2 (DSD 1388) srpGAL4 srp3XmCherry	25	572	208	0.363636	52
																E3_UASR-Dfos RNAi 2 (DSD 1388) srpGAL4 srp3XmCherry	26	519	191	0.368015	61
																E3_UASR-Dfos RNAi 2 (DSD 1388) srpGAL4 srp3XmCherry	27	513	212	0.413255	68
																E3_UASR-Dfos RNAi 2 (DSD 1388) srpGAL4 srp3XmCherry	28	529	164	0.310019	84
Data analysis																		538	220	0.408922	85
ANOVA summary
F	15.01
P value	< 0,0001
P value summary	****
Are differences among means statistically significant? (P < 0.05)	Yes
R square	0.3531
Brown-Forsythe test
F (DFn, DFd)	2,588 (2, 55)
P value	0.0843
P value summary	ns
Significantly different standard deviations? (P < 0.05)	No
Bartlett's test
Bartlett's statistic (corrected)	4.131
P value	0.1267
P value summary	ns
Significantly different standard deviations? (P < 0.05)	No
ANOVA table	SS	DF	MS	F (DFn, DFd)	P value
Treatment (between columns)	4245	2	2122	F (2, 55) = 15,01	P < 0,0001
Residual (within columns)	7776	55	141.4
Total	12020	57
Data summary
Number of treatments (columns)	3
Number of values (total)	58
Number of families	1
Number of comparisons per family	2
Alpha	0.05
Sidak's multiple comparisons test	Mean Diff,	95% CI of diff,	Significant?	Summary	Adjusted P Value	A-?
Ctrl vs. Fos RNAi 1	-15.24	-24,48 to -5,993	Yes	***	0.0008	B	Fos RNAi 1
Ctrl vs. Fos RNAi 2	-20.47	-29,21 to -11,72	Yes	****	< 0,0001	C	Fos RNAi 2
Test details	Mean 1	Mean 2	Mean Diff,	SE of diff,	n1	n2	t	DF
Ctrl vs. Fos RNAi 1	44.71	59.94	-15.24	4.021	17	18	3.789	55
Ctrl vs. Fos RNAi 2	44.71	65.17	-20.47	3.803	17	23	5.382	55
	Ctrl	Fos RNAi 1	Fos RNAi 2
Number of values	17	18	23
Minimum	22	43	34
25% Percentile	35	55.25	56
Median	47	60	66
75% Percentile	53	65.5	76
Maximum	60	80	85
Mean	44.71	59.94	65.17
Std. Deviation	11.62	8.64	14.06
Std. Error of Mean	2.818	2.036	2.931
Lower 95% CI	38.73	55.65	59.1
Upper 95% CI	50.68	64.24	71.25

## Sheet: S1H Fig
name	genotype	Stage	gb retraction (%)	#mac in gb
mac>Dfos	srpGal4>UASGFPnls/(UASFra)2 (Bienz)	12	40	94
mac>Dfos	srpGal4>UASGFPnls/(UASFra)2 (Bienz)	12	40	42
mac>Dfos	srpGal4>UASGFPnls/(UASFra)2 (Bienz)	12	40	87
mac>Dfos	srpGal4>UASGFPnls/(UASFra)2 (Bienz)	12	40	74
mac>Dfos	srpGal4>UASGFPnls/(UASFra)2 (Bienz)	12	40	71
mac>Dfos	srpGal4>UASGFPnls/(UASFra)2 (Bienz)	12	40	74
mac>Dfos	srpGal4>UASGFPnls/(UASFra)2 (Bienz)	12	40	71
mac>Dfos	srpGal4>UASGFPnls/(UASFra)2 (Bienz)	12	40	84
mac>Dfos	srpGal4>UASGFPnls/(UASFra)2 (Bienz)	12	40	73
mac>Dfos	srpGal4>UASGFPnls/(UASFra)2 (Bienz)	12	40	57
mac>Dfos	srpGal4>UASGFPnls/(UASFra)2 (Bienz)	12	40	69
mac>Dfos	srpGal4>UASGFPnls/(UASFra)2 (Bienz)	12	40	78
mac>Dfos	srpGal4>UASGFPnls/(UASFra)2 (Bienz)	12	40	82
mac>Dfos	srpGal4>UASGFPnls/(UASFra)2 (Bienz)	12	40	92
mac>Dfos	srpGal4>UASGFPnls/(UASFra)2 (Bienz)	12	40	83
mac>Dfos	srpGal4>UASGFPnls/(UASFra)2 (Bienz)	12	40	56
mac>Dfos	srpGal4>UASGFPnls/(UASFra)2 (Bienz)	12	40	75
mac>Dfos	srpGal4>UASGFPnls/(UASFra)2 (Bienz)	12	40	94
mac>Dfos	srpGal4>UASGFPnls/(UASFra)2 (Bienz)	12	40	73
mac>Dfos	srpGal4>UASGFPnls/(UASFra)2 (Bienz)	12	40	96
ctrl	srpGal4>UASGFPnls/+ (CS)	12	40	63
ctrl	srpGal4>UASGFPnls/+ (CS)	12	40	69
ctrl	srpGal4>UASGFPnls/+ (CS)	12	40	76
ctrl	srpGal4>UASGFPnls/+ (CS)	12	40	73
ctrl	srpGal4>UASGFPnls/+ (CS)	12	40	23
ctrl	srpGal4>UASGFPnls/+ (CS)	12	40	35
ctrl	srpGal4>UASGFPnls/+ (CS)	12	40	91
ctrl	srpGal4>UASGFPnls/+ (CS)	12	40	50
ctrl	srpGal4>UASGFPnls/+ (CS)	12	40	84
ctrl	srpGal4>UASGFPnls/+ (CS)	12	40	67
ctrl	srpGal4>UASGFPnls/+ (CS)	12	40	38
ctrl	srpGal4>UASGFPnls/+ (CS)	12	40	59
ctrl	srpGal4>UASGFPnls/+ (CS)	12	40	70
ctrl	srpGal4>UASGFPnls/+ (CS)	12	40	89
ctrl	srpGal4>UASGFPnls/+ (CS)	12	40	79
ctrl	srpGal4>UASGFPnls/+ (CS)	12	40	101
	ctrl	mac>Dfos			ctrl	mac>Dfos		Column B	mac>Dfos
Test for normal distribution				Number of values	16	20		vs.	vs.
Anderson-Darling test								Column A	ctrl
A2*	0.2622	0.4287		Minimum	23	42
P value	0.655	0.2803		25% Percentile	52.25	71		Unpaired t test with Welch's correction
Passed normality test (alpha=0.05)?	Yes	Yes		Median	69.5	74.5		P value	0.136
P value summary	ns	ns		75% Percentile	82.75	86.25		P value summary	ns
				Maximum	101	96		Significantly different (P < 0.05)?	No
D'Agostino & Pearson test								One- or two-tailed P value?	Two-tailed
K2	0.9708	2.699		Mean	66.69	76.25		Welch-corrected t, df	t=1.542, df=24.41
P value	0.6155	0.2594		Std. Deviation	21.52	13.8
Passed normality test (alpha=0.05)?	Yes	Yes		Std. Error of Mean	5.38	3.086		How big is the difference?
P value summary	ns	ns						Mean of column A	66.69
				Lower 95% CI	55.22	69.79		Mean of column B	76.25
Shapiro-Wilk test				Upper 95% CI	78.16	82.71		Difference between means (B - A) ± SEM	9.563 ± 6.203
W	0.9651	0.9394						95% confidence interval	-3.228 to 22.35
P value	0.7537	0.2336						R squared (eta squared)	0.08873
Passed normality test (alpha=0.05)?	Yes	Yes
P value summary	ns	ns						F test to compare variances
								F, DFn, Dfd	2.431, 15, 19
Kolmogorov-Smirnov test								P value	0.0697
KS distance	0.1308	0.1518						P value summary	ns
P value	>0.1000	>0.1000						Significantly different (P < 0.05)?	No
Passed normality test (alpha=0.05)?	Yes	Yes
P value summary	ns	ns						Data analyzed
								Sample size, column A	16
Number of values	16	20						Sample size, column B	20

[truncated: 35 more sheets:  S1I Fig, Fig 2C&S2A Fig_pre-gb, Fig 2D, Fig  2E, Fig 2F & S2A Fig_vnc, S2A Fig_gb entry, S2C Fig_head, S2C Fig_pre gb, S2C Fig_gb entry, Fig 3B, Fig 3G, Fig 3L, Fig3 M-O, S3A-C Fig, S3D Fig, S3E Fig, S3F-I Fig, Fig4_A, Fig 4D, Fig 4E …]
